# Supplementary material for: Integrated Assessment of Affinity to Chemical Fractions and Environmental Pollution with Heavy Metals: A New Approach Based on Sequential Extraction Results
Source: Int J Environ Res Public Health. 2021 Aug 10;18(16):8458. doi: 10.3390/ijerph18168458 (PMC8391145; doi:10.3390/ijerph18168458)
Supplement: Supplementary file 1 [file ijerph-18-08458-s001.zip]

Archive with 1 entries (1 files):
- ijerph-1266295-supplementary.pdf
